# Supplementary material for: A new method and insights for estimating phenological events from herbarium specimens
Source: Appl Plant Sci. 2019 Mar 7;7(3):e01224. doi: 10.1002/aps3.1224 (PMC6426155; doi:10.1002/aps3.1224)
Supplement: Supplementary file 1 — Appendix S1. Data and phenological model simulation code. [file APS3-7-e01224-s001.R]

#Pearson—Applications in Plant Sciences 2019 7(3). Data Supplement S1
#DOI

################
#Date: November 8, 2018
#Author: Katelin D. Pearson, ORCID 0000-0003-4947-7662, correspondence: katelin.d.pearson24@gmail.com
#Purpose: This code simulates a set of "specimens" to be evaluated for a relationship between
#phenology and an explanatory variable, climate. Each specimen is chosen from a species with a given
#intercept and slope for the relationship between flowering time and climate. A random climate value
#is given to each specimen in the dataset, and its true flowering time is calculated. Then, its "interpreted"
#flowering time is determined based on one of three methods. These interpretations are modeled to estimate
#the slope of the phenology/climate relationship. See Pearson 2019 Applications in Plant Sciences for details.

###############

#load necessary package
library(lme4)
#every species has its own intercept
#mean intercept (DOY of flowering for all species)
mint=268
#standard deviation of mean intercept
sdmint=15

#number of iterations per simulation
iters=100
#number of specimens in the dataset
nspec=5000
#set up results dataframe
results=matrix(ncol=26,nrow=iters)
colnames(results)=c("iter","int_ran","slo_ran","lwr_CI_ran","upr_CI_ran","int_peak","slo_peak","lwr_CI_peak","upr_CI_peak","int_fif","slo_fif","lwr_CI_fif","upr_CI_fif","n_fif","int_ran2","slo_ran2","lwr_CI_ran2","upr_CI_ran2","int_peak2","slo_peak2","lwr_CI_peak2","upr_CI_peak2","int_fif2","slo_fif2","lwr_CI_fif2","upr_CI_fif2")
results=as.data.frame(results)

for(k in 1:iters){
  #set up species parameters
  #define intercept of species
  b=rnorm(n=50,mint,sdmint)
  b=as.data.frame(b)
  #define duration of the phenological period for the species
  b$spec_dur=rnorm(dim(b)[1],mean=80,sd=10)
  b$species=1:dim(b)[1]
  #define duration of the phenological phase for an individual of the species
  b$ind_dur=rnorm(dim(b)[1],mean=20,sd=3)
  #define the relationship between phenology and climate for the species
  b$spec_m=rnorm(dim(b)[1],mean=3,sd=3)
  colnames(b)=c("intercept","spec_dur","species","ind_dur","spec_m")
  #set up specimen dataset
  specs=matrix(ncol=9,nrow=nspec)
  colnames(specs)=c("species","spec_dur","spec_m","intercept","climate","m_spec_doy","ind_dur","m_ind_doy","ind_doy")
  specs=as.data.frame(specs)
  #each specimen is of a random species
  specs$species=sample(b$species,nspec,replace=TRUE)
  #the parameters associated with that species are associated with the specimen
  for(i in 1:dim(specs)[1]){
    temp=match(specs$species[i],b$species)
    specs$spec_dur[i]=b$spec_dur[temp]
    specs$intercept[i]=b$intercept[temp]
    specs$ind_dur[i]=b$ind_dur[temp]
    specs$spec_m[i]=b$spec_m[temp]
  }
  #random climate variables are selected from a normal distribution
  specs$climate=rnorm(n=nspec,mean=0,sd=1.2) #sd was derived from real world data of standard deviation of July temperatures in the SE US
  #the real flowering date is calculated from the relationship between phenology and climate
  for(i in 1:dim(specs)[1]){
    specs$m_spec_doy[i]=specs$intercept[i]+specs$climate[i]*specs$spec_m[i]
  }
  for(i in 1:dim(specs)[1]){
      specs$m_ind_doy[i]=rnorm(n=1,mean=specs$m_spec_doy[i],sd=specs$spec_dur[i]/2)
  }
  for(i in 1:dim(specs)[1]){
    specs$ind_doy[i]=runif(n=1,min=specs$m_ind_doy[i]-specs$ind_dur[i]/2,max=specs$m_ind_doy[i]+specs$ind_dur[i]/2)
  }
  #create subset of data for >=50% method
  fifty=subset(specs,specs$ind_doy>=specs$m_ind_doy)
  #create models of phenology/climate in which only intercept can vary
  mod=lmer(ind_doy~climate+(1|species),dat=specs)
  modm=lmer(m_ind_doy~climate+(1|species),dat=specs)
  modf=lmer(ind_doy~climate+(1|species),dat=fifty)
  #create models of phenology/climate in which both slope and intercept can vary
  mod2=lmer(ind_doy~climate+(climate|species),dat=specs)
  modm2=lmer(m_ind_doy~climate+(climate|species),dat=specs)
  modf2=lmer(ind_doy~climate+(climate|species),dat=fifty)
  #extract slope, intercept values and calculate 95% confidence intervals
  sum_ran=summary(mod)
  CI_ran=tryCatch(confint(mod), error=function(e) NA) 
  sum_peak=summary(modm)
  CI_peak=tryCatch(confint(modm),error=function(e) NA)
  sum_fif=summary(modf)
  CI_fif=tryCatch(confint(modf), error=function(e) NA)
  sum_ran2=summary(mod2)
  CI_ran2=tryCatch(confint(mod2), error=function(e) NA)
  sum_peak2=summary(modm2)
  CI_peak2=tryCatch(confint(modm2), error=function(e) NA)
  sum_fif2=summary(modf2)
  CI_fif2=tryCatch(confint(modf2), error=function(e) NA)
  #put results in one central table
  results$iter[k]=k
  results$int_ran[k]=sum_ran$coefficients[1,1]
  results$slo_ran[k]=sum_ran$coefficients[2,1]
  results$lwr_CI_ran[k]=CI_ran[4,1]
  results$upr_CI_ran[k]=CI_ran[4,2]
  results$int_peak[k]=sum_peak$coefficients[1,1]
  results$slo_peak[k]=sum_peak$coefficients[2,1]
  results$lwr_CI_peak[k]=CI_peak[4,1]
  results$upr_CI_peak[k]=CI_peak[4,2]
  results$int_fif[k]=sum_fif$coefficients[1,1]
  results$slo_fif[k]=sum_fif$coefficients[2,1]
  results$lwr_CI_fif[k]=CI_fif[4,1]
  results$upr_CI_fif[k]=CI_fif[4,2]
  results$n_fif[k]=dim(fifty)[1]
  results$int_ran2[k]=sum_ran2$coefficients[1,1]
  results$slo_ran2[k]=sum_ran2$coefficients[2,1]
  results$lwr_CI_ran2[k]=tryCatch(CI_ran2[6,1], error=function(e) NA)
  results$upr_CI_ran2[k]=tryCatch(CI_ran2[6,2], error=function(e) NA)
  results$int_peak2[k]=sum_peak2$coefficients[1,1]
  results$slo_peak2[k]=sum_peak2$coefficients[2,1]
  results$lwr_CI_peak2[k]=tryCatch(CI_peak2[6,1], error=function(e) NA)
  results$upr_CI_peak2[k]=tryCatch(CI_peak2[6,2], error=function(e) NA)
  results$int_fif2[k]=sum_fif2$coefficients[1,1]
  results$slo_fif2[k]=sum_fif2$coefficients[2,1]
  results$lwr_CI_fif2[k]=tryCatch(CI_fif2[6,1], error=function(e) NA)
  results$upr_CI_fif2[k]=tryCatch(CI_fif2[6,2], error=function(e) NA)
  #keep track of how many iterations have been completed
  print(k)
}
