# Supplementary material for: A new method and insights for estimating phenological events from herbarium specimens
Source: Appl Plant Sci. 2019 Mar 7;7(3):e01224. doi: 10.1002/aps3.1224 (PMC6426155; doi:10.1002/aps3.1224)
Supplement: Supplementary file 2 — Appendix S2. Mean results of simulated data and phenological models. [file APS3-7-e01224-s002.csv]

Pearson-Applications in Plant Sciences 2019 7(3)-Data Supplement S2. DOI:10.1002/aps3.1224
Appendix S2. Mean results of simulated data and phenological models.
Variable_slo_int	iterations	Number_species	Specimens_per_species	Duration_species_mean (spec_dur)	Duration_species_sd (spec_dur sd)	Duration_individual (ind_dur)	Duration_individual_sd (ind_dur sd)	Slope_mean	Slope_sd	int_ran	slo_ran	lwr_CI_ran	upr_CI_ran	CI_width_ran	sem_CI_width_ran	int_peak	slo_peak	lwr_CI_peak	upr_CI_peak	sem_CI_width_peak	int_fif	slo_fif	lwr_CI_fif	upr_CI_fif	sem_CI_width_fif	n_fif	failure_rate
int	10	50	10	80	10	20	3	3	1	268.07	3.07	-0.01	6.14	6.16	0.031953368	268.07	3.05	0	6.1	0.0317121	273.3	3.51	-0.87	7.91	0.05724251	249.09	0
slo_int	10	50	10	80	10	20	3	3	1	268.07	3.06	-0.13	6.41	6.54	0.048903609	268.07	3.04	-0.1	6.39	0.046311183	273.28	3.47	-1.2	8.32	0.086729181		57
int	10	50	20	80	10	20	3	3	1	267.95	3.18	1.04	5.31	4.27	0.015416227	267.94	3.19	1.08	5.31	0.015076571	272.82	3.04	0	6.08	0.033302271	500.65	0
slo_int	10	50	20	80	10	20	3	3	1	267.94	3.19	0.9	5.44	4.54	0.033497061	267.94	3.2	0.96	5.45	0.033176543	272.81	3.04	-0.2	6.24	0.055515061		53
int	10	50	30	80	10	20	3	3	1	267.78	2.95	1.21	4.7	3.49	0.009881124	267.78	2.96	1.24	4.69	0.009747416	272.9	3.07	0.6	5.55	0.020429811	748.27	0
slo_int	10	50	30	80	10	20	3	3	1	267.77	2.95	1.09	4.8	3.71	0.027635171	267.78	2.96	1.06	4.72	0.026229023	272.9	3.07	0.35	5.66	0.041484338		60
int	10	50	40	80	10	20	3	3	1	267.96	2.88	1.37	4.38	3.02	0.008305417	267.94	2.88	1.39	4.38	0.008214928	272.74	2.85	0.72	4.98	0.017050118	1003.13	0
slo_int	10	50	40	80	10	20	3	3	1	267.96	2.88	1.26	4.51	3.24	0.021496631	267.94	2.88	1.3	4.51	0.021605379	272.74	2.83	0.48	5.06	0.034257492		61
int	10	50	50	80	10	20	3	3	1	267.98	2.9	1.55	4.25	2.69	0.007092867	267.98	2.9	1.57	4.23	0.007201743	273.04	2.95	1.04	4.86	0.014532839	1249.45	0
slo_int	10	50	50	80	10	20	3	3	1	267.98	2.9	1.44	4.33	2.89	0.018220767	267.98	2.9	1.47	4.32	0.019006894	273.04	2.96	0.94	5	0.033676174		48
int	10	50	60	80	10	20	3	3	1	268.04	2.93	1.71	4.16	2.44	0.006281186	268.04	2.95	1.74	4.16	0.006360765	273.1	2.87	1.14	4.6	0.011189665	1499.13	0
slo_int	10	50	60	80	10	20	3	3	1	268.03	2.93	1.66	4.28	2.61	0.016628501	268.04	2.95	1.68	4.27	0.017018865	273.1	2.87	1.06	4.71	0.022500058		51
int	10	50	70	80	10	20	3	3	1	268.12	3.05	1.91	4.18	2.27	0.005795244	268.12	3.06	1.94	4.19	0.005820455	273.05	2.98	1.38	4.58	0.010082577	1751.89	0
slo_int	10	50	70	80	10	20	3	3	1	268.12	3.05	1.84	4.3	2.46	0.019325247	268.12	3.07	1.82	4.25	0.020399957	273.05	2.97	1.32	4.75	0.028296373		42
int	10	50	80	80	10	20	3	3	1	268.02	3	1.94	4.06	2.12	0.004894843	268.02	3	1.95	4.05	0.004938106	273.01	2.92	1.42	4.42	0.008510928	1996.72	0
slo_int	10	50	80	80	10	20	3	3	1	268.01	3	1.84	4.1	2.27	0.014695215	268.02	3	1.93	4.17	0.014967907	273.01	2.93	1.38	4.59	0.022219183		54
int	10	50	90	80	10	20	3	3	1	268.02	3	2.01	4	1.99	0.004243249	268.02	3.02	2.03	4	0.004284214	273	3.02	1.6	4.43	0.006868003	2248.07	0
slo_int	10	50	90	80	10	20	3	3	1	268.02	3.01	1.96	4.1	2.14	0.016306044	268.02	3.02	1.97	4.08	0.015877959	273	3.02	1.55	4.53	0.018598023		45
int	10	50	100	80	10	20	3	3	1	267.63	2.94	2	3.89	1.89	0.004289815	267.63	2.94	2.01	3.88	0.00439084	272.56	2.95	1.62	4.28	0.007030188	2500.76	0
slo_int	10	50	100	80	10	20	3	3	1	267.63	2.94	1.83	3.9	2.07	0.019321967	267.63	2.94	1.91	3.94	0.018490227	272.56	2.95	1.51	4.36	0.025167778		44
int	10	50	150	80	10	20	3	3	1	267.67	2.98	2.21	3.76	1.55	0.003621428	267.67	2.99	2.22	3.76	0.00358098	272.63	2.98	1.89	4.07	0.005722627	3755.29	0
slo_int	10	50	150	80	10	20	3	3	1	267.67	2.98	2.13	3.82	1.69	0.01226729	267.67	2.99	2.17	3.83	0.01288894	272.63	2.98	1.8	4.12	0.01571574		33
int	10	50	200	80	10	20	3	3	1	267.88	3.07	2.4	3.73	1.34	0.002731402	267.88	3.07	2.41	3.73	0.002756529	272.87	3.06	2.12	4	0.004300584	4996.18	0
slo_int	10	50	200	80	10	20	3	3	1	267.88	3.07	2.3	3.79	1.5	0.013131699	267.89	3.07	2.33	3.81	0.012927886	272.87	3.06	2.05	4.1	0.014602433		36
int	10	50	250	80	10	20	3	3	1	267.83	2.95	2.35	3.55	1.2	0.002680123	267.83	2.94	2.35	3.54	0.002686287	272.84	2.93	2.09	3.77	0.004015069	6253.42	0
slo_int	10	50	250	80	10	20	3	3	1	267.83	2.95	2.3	3.66	1.36	0.011618512	267.83	2.94	2.31	3.65	0.011863208	272.85	2.92	1.99	3.84	0.01453526		39
int	10	50	300	80	10	20	3	3	1	268.16	3.03	2.48	3.57	1.09	0.002153934	268.16	3.03	2.5	3.57	0.00215797	273.18	3.03	2.26	3.79	0.003375468	7501.73	0
slo_int	10	50	300	80	10	20	3	3	1	268.16	3.03	2.4	3.64	1.24	0.010933787	268.16	3.03	2.4	3.64	0.011395074	273.18	3.03	2.16	3.84	0.012014822		25
int	10	50	100	20	10	20	3	3	1	268.28	3.01	2.71	3.31	0.6	0.003089484	268.26	3.01	2.74	3.28	0.003371519	273.3	3.01	2.62	3.4	0.004925669	2448.02
slo_int	10	50	100	20	10	20	3	3	1	268.28	3.01	2.6	3.41	0.81	0.009329035	268.26	3	2.62	3.39	0.009408249	273.3	3.01	2.54	3.49	0.010495291		1
int	10	50	100	30	10	20	3	3	1	267.73	3	2.61	3.39	0.78	0.003233258	267.72	3.01	2.64	3.37	0.003368132	272.73	2.99	2.46	3.52	0.005188623	2499.12
slo_int	10	50	100	30	10	20	3	3	1	267.73	3	2.53	3.49	0.96	0.009272935	267.73	3.01	2.54	3.47	0.009227096	272.73	2.99	2.38	3.61	0.012937161		11
int	10	50	100	40	10	20	3	3	1	268	3.03	2.54	3.53	0.99	0.003497083	267.98	3.03	2.56	3.51	0.003552214	272.98	3	2.32	3.69	0.005868482	2503.54
slo_int	10	50	100	40	10	20	3	3	1	268	3.03	2.45	3.62	1.17	0.011403664	267.98	3.03	2.46	3.6	0.011311863	272.98	3	2.23	3.77	0.014010866		9
int	10	50	100	50	10	20	3	3	1	267.75	3.07	2.46	3.68	1.22	0.004088319	267.75	3.08	2.49	3.67	0.00413085	272.75	3.05	2.2	3.9	0.00665979	2497.44
slo_int	10	50	100	50	10	20	3	3	1	267.75	3.07	2.4	3.76	1.36	0.021920146	267.75	3.08	2.41	3.74	0.02344966	272.75	3.05	2.13	3.98	0.032587495		19
int	10	50	100	60	10	20	3	3	1	268.01	3	2.27	3.72	1.45	0.003858253	268	3	2.29	3.71	0.003872445	272.99	3.01	2	4.03	0.006712216	2504.35
slo_int	10	50	100	60	10	20	3	3	1	268.01	2.99	2.19	3.79	1.6	0.014169074	268	3	2.22	3.8	0.013530878	272.99	3.01	1.92	4.15	0.018767755		40
int	10	50	100	70	10	20	3	3	1	268.14	2.92	2.08	3.76	1.67	0.004572301	268.14	2.92	2.09	3.74	0.004578669	273.04	3	1.82	4.17	0.007036097	2502.37
slo_int	10	50	100	70	10	20	3	3	1	268.15	2.92	1.97	3.82	1.85	0.018346085	268.14	2.92	2	3.83	0.018221174	273.04	3	1.71	4.26	0.019159495		38
int	10	50	100	80	10	20	3	3	1	268.07	3.04	2.09	3.98	1.89	0.004241666	268.08	3.04	2.11	3.98	0.004339644	272.99	3.12	1.78	4.45	0.007483928	2499.05
slo_int	10	50	100	80	10	20	3	3	1	268.07	3.04	2.01	4.06	2.05	0.015383962	268.07	3.04	2.03	4.04	0.015311038	272.99	3.11	1.72	4.61	0.022770744		37
int	10	50	100	90	10	20	3	3	1	267.92	3.07	2.01	4.13	2.12	0.004654745	267.91	3.07	2.02	4.12	0.004579783	273.04	2.98	1.48	4.47	0.008068027	2506.51
slo_int	10	50	100	90	10	20	3	3	1	267.92	3.07	1.92	4.19	2.27	0.015160501	267.91	3.07	1.97	4.24	0.015365351	273.04	2.98	1.41	4.56	0.018702588		47
int	10	50	100	100	10	20	3	3	1	267.9	2.97	1.79	4.14	2.35	0.004349573	267.88	2.97	1.81	4.14	0.004379263	272.97	3.02	1.36	4.67	0.008516337	2505.51
slo_int	10	50	100	100	10	20	3	3	1	267.9	2.97	1.69	4.23	2.53	0.017741584	267.88	2.98	1.7	4.21	0.017668313	272.97	3.02	1.16	4.74	0.027733575		41
int	10	50	100	110	10	20	3	3	1	268.26	3.02	1.73	4.31	2.58	0.004351	268.27	3.02	1.74	4.3	0.004341586	273.3	3.01	1.19	4.82	0.008539259	2499.06
slo_int	10	50	100	110	10	20	3	3	1	268.26	3.02	1.64	4.4	2.76	0.01901312	268.27	3.02	1.61	4.37	0.018268756	273.3	3	1.14	5	0.025331452		59
int	10	50	100	120	10	20	3	3	1	268.1	3.02	1.62	4.42	2.81	0.005657343	268.1	3.03	1.63	4.42	0.00564827	273.04	3.02	1.03	5.01	0.010099923	2495.84
slo_int	10	50	100	120	10	20	3	3	1	268.1	3.02	1.52	4.52	3	0.019908232	268.1	3.03	1.55	4.52	0.019613019	273.04	3.02	0.9	5.14	0.026528789		61
int	10	50	100	130	10	20	3	3	1	268.08	3.01	1.49	4.53	3.04	0.005720251	268.07	3.02	1.5	4.54	0.005696767	273.15	3.13	0.98	5.28	0.010560606	2500.49
slo_int	10	50	100	130	10	20	3	3	1	268.08	3.02	1.31	4.57	3.26	0.022549706	268.07	3.03	1.35	4.59	0.022315493	273.15	3.13	0.77	5.32	0.030606315		76
int	10	50	100	140	10	20	3	3	1	268.07	2.82	1.19	4.46	3.27	0.005289498	268.07	2.82	1.19	4.45	0.005218239	273.27	2.61	0.3	4.92	0.009688866	2497.95
slo_int	10	50	100	140	10	20	3	3	1	268.07	2.82	1.11	4.59	3.48	0.021948083	268.07	2.82	0.99	4.46	0.022638733	273.27	2.6	0.19	5.1	0.029689285		63
int	10	50	100	150	10	20	3	3	1	267.79	3.23	1.48	4.98	3.5	0.006941556	267.79	3.23	1.48	4.98	0.00695234	272.79	3.2	0.72	5.67	0.013237436	2499.99
slo_int	10	50	100	150	10	20	3	3	1	267.79	3.23	1.38	5.17	3.79	0.025334901	267.79	3.23	1.37	5.13	0.024021159	272.79	3.19	0.53	5.81	0.036036881		64
int	10	50	100	80	10	5	3	3	1	268.26	3.1	2.14	4.06	1.92	0.005103066	268.28	3.09	2.16	4.03	0.004353906	269.59	3.17	1.81	4.53	0.008588681	2373.61
slo_int	10	50	100	80	10	5	3	3	1	268.26	3.1	2.09	4.14	2.05	0.014071188	268.28	3.09	2.08	4.08	0.014731847	269.59	3.17	1.69	4.59	0.020803568		51
int	10	50	100	80	10	10	3	3	1	268.09	3.09	2.15	4.02	1.86	0.004472862	268.08	3.08	2.15	4.01	0.004432102	270.59	3.14	1.82	4.47	0.008113478	2500.1
slo_int	10	50	100	80	10	10	3	3	1	268.08	3.09	2.08	4.1	2.02	0.014243837	268.08	3.08	2.04	4.06	0.014370762	270.59	3.14	1.7	4.56	0.021639488		44
int	10	50	100	80	10	20	3	3	1	268.35	3.01	2.06	3.95	1.89	0.003839856	268.34	3.01	2.07	3.95	0.003893088	273.22	3.02	1.69	4.35	0.007199849	2503.26
slo_int	10	50	100	80	10	20	3	3	1	268.35	3.01	2	4.04	2.04	0.014918236	268.34	3.01	2.01	4.03	0.014455818	273.22	3.02	1.56	4.43	0.022916666		54
int	10	50	100	80	10	30	3	3	1	267.85	3	2.04	3.96	1.92	0.003547555	267.84	2.99	2.05	3.93	0.003481437	275.28	2.99	1.65	4.33	0.006834755	2506.43
slo_int	10	50	100	80	10	30	3	3	1	267.85	3	1.97	4.05	2.08	0.014933244	267.83	2.99	2.01	4.04	0.014214483	275.28	3	1.58	4.42	0.018701114		38
int	10	50	100	80	10	40	3	3	1	267.99	2.99	2.02	3.96	1.95	0.00445326	268.01	2.96	2.03	3.9	0.004370221	277.96	2.97	1.63	4.31	0.007563947	2498.36
slo_int	10	50	100	80	10	40	3	3	1	267.99	2.99	1.92	4.07	2.15	0.018400958	268.01	2.96	1.92	3.99	0.017854233	277.96	2.97	1.49	4.4	0.024148434		40
int	10	50	100	80	10	50	3	3	1	268.14	3	2.01	3.99	1.98	0.003786173	268.18	3.02	2.08	3.95	0.003891856	280.56	3.04	1.69	4.39	0.007553288	2496.02
slo_int	10	50	100	80	10	50	3	3	1	268.14	2.99	1.9	4.04	2.14	0.015678641	268.18	3.01	2	4.02	0.014516257	280.56	3.04	1.62	4.51	0.019350799		59
int	10	50	100	80	10	60	3	3	1	267.79	2.96	1.95	3.98	2.04	0.004379548	267.8	2.99	2.05	3.92	0.004414367	282.65	2.97	1.61	4.33	0.007552194	2498.32
slo_int	10	50	100	80	10	60	3	3	1	267.79	2.96	1.88	4.06	2.19	0.015101569	267.79	2.99	1.99	4	0.01559476	282.64	2.96	1.51	4.4	0.018351156		59
int	10	50	100	80	10	70	3	3	1	268.3	2.97	1.92	4.02	2.1	0.003982641	268.23	2.99	2.05	3.93	0.004067592	285.79	2.97	1.6	4.34	0.007473965	2507.72
slo_int	10	50	100	80	10	70	3	3	1	268.31	2.97	1.84	4.1	2.26	0.016636534	268.24	2.99	2	4.02	0.016092707	285.79	2.97	1.55	4.49	0.020691732		42
int	10	50	100	80	10	80	3	3	1	268.04	3.04	1.96	4.12	2.16	0.004466713	268.01	3.02	2.08	3.95	0.00421661	288.09	2.9	1.52	4.29	0.007290361	2504.48
slo_int	10	50	100	80	10	80	3	3	1	268.04	3.04	1.85	4.2	2.35	0.017827087	268.01	3.02	2.05	4.09	0.015567547	288.09	2.9	1.38	4.36	0.021795385		51
