# Supplementary material for: A new method and insights for estimating phenological events from herbarium specimens
Source: Appl Plant Sci. 2019 Mar 7;7(3):e01224. doi: 10.1002/aps3.1224 (PMC6426155; doi:10.1002/aps3.1224)
Supplement: Supplementary file 5 — Appendix S5. R code for adjusting “collection date” of herbarium specimens to reflect peak flowering date. [file APS3-7-e01224-s005.R]

#############################
#Date: August 13, 2018
#Author: Katelin D. Pearson, ORCID 0000-0003-4947-7662, correspondence: katelin.d.pearson24@gmail.com
#Script name: AdjustCollectionDate
#Description: This code uses observational data and phenophase data to adjust the collection date of herbarium specimen records to reflect an estimated peak flowering date.
#Input requirements: The obsdat input file should be a CSV of observational records. Each line of this CSV should reflect an observation of an individual plant on a specific day. The required columns are date (which will be converted to DOY), phenophase (of the individual on that date), and individual (a unique number or letter name for each individual). The "dat" input file should be the same CSV of specimen records that was used by the PhenophaseAssignment.R script. The required columns are a Date column (date of collection) and a Phenophase column (see PhenophaseAssignment.R).
#Output file: The output file will be the same CSV as the input file plus an additional "Phenophase" column. This is the assigned numerical phenophase (1-9) of the specimen. Specimens that were not assessable will be listed as NA in this column.
#############################

#ensure that the packages lubridate and lme4 are installed before attempting to load them
library(lubridate)
library(lme4)
obsdat=read.csv("Input File Pathway (Observational Data)")
#add DOY column
#all the dates in the Date column must be in the format YYYY-MM-DD (which is not the Excel default!)
obsdat$DOY=yday(obsdat$Date)

#find the rate of progression from one phenophase to the next (assuming linear relationship)
mod=lmer(obsdat$DOY~obsdat$Phenophase+(1|obsdat$Individual))
summary(mod)

#load dataset
dat=read.csv("Input File Pathway (Specimen Data with Phenophases Assigned)")
#again, ensure that the Date column is in the YYYY-MM-DD format before attempting this step
dat$DOY=yday(dat$Date)
#m = the relationship between time and phenophase (the rate of transition between phenophases)
m=coef(summary(mod))[2,1]
#calculate estimate of peak flowering date for each specimen
for(i in 1:dim(dat)[1]){
  if(dat$Phenophase[i]=="2"){
    dat$AdjDOY[i]=dat$DOY[i]+3*m
  }else{
    if(dat$Phenophase[i]=="3"){
      dat$AdjDOY[i]=dat$DOY[i]+2*m
    }else{
      if(dat$Phenophase[i]=="4"){
        dat$AdjDOY[i]=dat$DOY[i]+m
      }else{
        if(dat$Phenophase[i]=="5"){
          dat$AdjDOY[i]=dat$DOY[i]
        }else{
          if(dat$Phenophase[i]=="6"){
            dat$AdjDOY[i]=dat$DOY[i]-m
          }else{
            if(dat$Phenophase[i]=="7"){
              dat$AdjDOY[i]=dat$DOY[i]-2*m
            }else{
              if(dat$Phenophase[i]=="8"){
                dat$AdjDOY[i]=dat$DOY[i]-3*m
              }else{
                dat$AdjDOY[i]=NA
              }
            }
          }
        }
      }
    }
  }
}
write.csv(dat,"Output File Pathway")
